# Supplementary material for: A survey of Methylobacterium species and strains reveals widespread production and varying profiles of cytokinin phytohormones
Source: BMC Microbiol. 2022 Feb 8;22:49. doi: 10.1186/s12866-022-02454-9 (PMC8822675; doi:10.1186/s12866-022-02454-9)
Supplement: Supplementary file 1 — Additional file 1: Table S1. Cytokinin (CK) concentrations (pmol mL-1) detected by HPLC-(ESI+)MS/MS in the cell-free supernatants of 46 Methylobacterium strains cultured in vitro in the DSM125 minimal medium. CK production was tested in the early stationary phase (5 – 7 days). Bacterial CKs scanned for by HPLC-(ESI+)MS/MS include: free base, riboside and nucleotide forms of Dihydrozeatin (DZ), trans-Zeatin (tZ) cis-Zeatin (cZ), and Isopentenyladenine (iP), and 2-methylthio-Zeatin (2MeSZ), 2-methylthio-Isopentenyladenine (2MeSiP), 2-methylthio-Zeatin riboside (2MeSZR), 2-methylthio-Isopentenyladenosine (MeSiPR). Values are means ± SE of 3 replicates; n.d. – not detected. Table S2. Cytokinin (CK) concentrations (pmol mL-1) detected by HPLC-(ESI+)MS/MS in the cell-free supernatants of Methylobacterium oryzae - LMG23582(T) strains cultured in vitro in the DSM125 minimal medium suplemented with various concentration of methanol. CK production was tested in 5-day old cultures. Bacterial CKs scanned for by HPLC-(ESI+)MS/MS include: free base, riboside and nucleotide forms of Dihydrozeatin (DZ), trans-Zeatin (tZ) cis-Zeatin (cZ), and Isopentenyladenine (iP), and 2-methylthio-Zeatin (2MeSZ), 2-methylthio-Isopentenyladenine (2MeSiP), 2-methylthio-Zeatin riboside (2MeSZR), 2-methylthio-Isopentenyladenosine (MeSiPR). Values are means ± SE of 3 replicates; n.d. – not detected. [file 12866_2022_2454_MOESM1_ESM.xlsx]

## Sheet: Plan1
Table S1. Cytokinin (CK) concentrations (pmol mL-1) detected by HPLC-(ESI+)MS/MS in the cell-free supernatants of 46 Methylobacterium strains cultured in vitro in the DSM125 minimal medium. CK production was tested in the early stationary phase (5 – 7 days). Bacterial CKs scanned for by HPLC-(ESI+)MS/MS include: free base, riboside and nucleotide forms of Dihydrozeatin (DZ), trans-Zeatin (tZ) cis…
Methylobacterium strain	Cytokinin level [pmol mL-1]
	Free Bases				Ribosides				Nucleotides				Methylthiols
	DZ	tZ	cisZ	iP	DZR	tZR	cisZR	iPR	DZNT	tZNT	cisZNT	iPNT	2MeSZ	2MeSiP	2MeSZR	2MeSiPR
M. oryzae - LMG23582(T)	0.09 ± 0.02	31.5 ± 6.37	146.6 ± 76.89	0.37 ± 0.04	0.02 ± 0	0.14 ± 0.03	0.01 ± 0	2.21 ± 0.03	0.09 ± 0.04	0.26 ± 0.08	0.06 ± 0.01	2.29 ± 0.12	7.72 ± 0.87	0.04 ± 0	0.06 ± 0.01	0.01 ± 0
M. phylosphaerae - LMG24361(T)	0.17 ± 0.03	72.97 ± 4.45	53.62 ± 10.27	0.72 ± 0.01	0.01 ± 0	0.2 ± 0.01	0.01 ± 0	2.48 ± 0.09	0.13 ± 0.03	0.46 ± 0.01	0.02 ± 0.01	2.35 ± 0.06	17.26 ± 0.79	0.06 ± 0.01	0.1 ± 0	0.01 ± 0
M. radiotolerans - LMG6379	0.16 ± 0.01	82.16 ± 18.84	3.25 ± 0.85	0.54 ± 0.01	0.01 ± 0	0.26 ± 0.03	0.01 ± 0	2.51 ± 0.16	0.02 ± 0.01	0.15 ± 0.01	0.05 ± 0.01	2.27 ± 0.01	20.48 ± 1.35	0.23 ± 0.02	0.11 ± 0.01	0.01 ± 0
M. oxalidis - NBRC107715(T)	0.11 ± 0.04	46 ± 3.68	0.46 ± 0.38	1.21 ± 0.13	0.01 ± 0.01	0.24 ± 0.02	0.14 ± 0.11	3.63 ± 0.22	0.15 ± 0.07	0.07 ± 0	0.07 ± 0.02	3.86 ± 0.16	48.98 ± 1.75	2.45 ± 0.22	0.25 ± 0.02	0.06 ± 0
M. jeotgali - LMG23639(T)	0.52 ± 0.04	79.91 ± 8.72	1.18 ± 0.55	2.58 ± 0.4	0.04 ± 0.01	1.07 ± 0.07	n.d.	3.71 ± 0.05	0.45 ± 0.11	0.04 ± 0	0.06 ± 0.01	1.98 ± 0.05	13.26 ± 1.3	0.28 ± 0.07	0.25 ± 0.02	0.03 ± 0
M. spp. - DSM23935	0.07 ± 0.03	36.97 ± 2.2	1.32 ± 1.07	0.75 ± 0.03	0.01 ± 0	0.14 ± 0	0.02 ± 0.01	4.75 ± 0.16	0.07 ± 0.01	0.1 ± 0.01	0.06 ± 0.01	3.56 ± 0.22	49.34 ± 1.47	0.62 ± 0.04	0.26 ± 0.01	0.02 ± 0
M. organophilum - LMG6083(T)	0.15 ± 0.03	60.68 ± 2.93	2.06 ± 0.59	0.54 ± 0.1	0.02 ± 0	0.6 ± 0.04	n.d.	2.48 ± 0.05	0.07 ± 0	1.04 ± 0.11	0.04 ± 0.01	2.18 ± 0.01	18.87 ± 1.62	0.18 ± 0.02	0.19 ± 0.01	0.01 ± 0
M. organophillum - NBRC103120	n.d.	22.08 ± 4.16	12.61 ± 6.2	1.28 ± 0.39	0.02 ± 0.01	0.74 ± 0.09	n.d.	5.6 ± 0.45	0.08 ± 0.02	0.06 ± 0	0.04 ± 0	3.5 ± 0.07	39.5 ± 5.19	2.77 ± 0.71	0.35 ± 0	0.09 ± 0.01
M. thiyocyanatum - NBRC103124	n.d.	17.17 ± 2.64	3.33 ± 1.61	0.52 ± 0.03	0.01 ± 0.01	0.05 ± 0.01	0.01 ± 0.01	2.68 ± 0.11	0.06 ± 0.01	0.13 ± 0.01	0.09 ± 0.01	2.94 ± 0.16	54.34 ± 1.49	5.86 ± 0.32	0.08 ± 0.01	0.06 ± 0.01
M. gossipicola - ARS-B51692(T)	0.15 ± 0.03	71.47 ± 18.74	n.d.	0.8 ± 0.17	0.02 ± 0	0.05 ± 0.01	0.03 ± 0.01	2.07 ± 0.14	0.1 ± 0.02	1.42 ± 0.38	0.14 ± 0.02	2.61 ± 0.09	6.98 ± 0.98	0.03 ± 0	0.03 ± 0	0.01 ± 0
M. organophillum - NBRC103121	n.d.	23.83 ± 6.17	9.35 ± 2.42	1.24 ± 0.36	0.02 ± 0	0.81 ± 0.05	n.d.	5.83 ± 0.41	0.08 ± 0.01	0.07 ± 0.01	0.02 ± 0	3.34 ± 0.12	37.22 ± 7.05	2.36 ± 0.59	0.35 ± 0.01	0.09 ± 0.01
M. thiyocyanatum - NBRC103130	n.d.	16.01 ± 0.8	2.33 ± 0.98	0.46 ± 0.02	0.02 ± 0	0.11 ± 0.02	0.01 ± 0	3.32 ± 0.3	0.04 ± 0.02	0.12 ± 0.01	0.12 ± 0.01	3.82 ± 0.39	52.71 ± 3.23	4.71 ± 0.17	0.08 ± 0.01	0.06 ± 0.01
M. zatmanii - LMG6087(T)	0.14 ± 0.02	50.56 ± 2.36	0.12 ± 0.1	0.19 ± 0.01	0.01 ± 0	0.19 ± 0.02	0.01 ± 0	3.12 ± 0.05	0.07 ± 0	0.06 ± 0.01	0.06 ± 0.01	1.62 ± 0.04	23.26 ± 2.58	0.13 ± 0.02	0.07 ± 0.01	0.01 ± 0
M. extorquens - JCM20693	0.04 ± 0.01	19.43 ± 2.52	1.32 ± 0.26	1.8 ± 0.47	0.01 ± 0	0.13 ± 0.02	0.01 ± 0	3.42 ± 0.23	0.04 ± 0	0.08 ± 0.01	0.04 ± 0	2.19 ± 0.05	41.52 ± 6.73	5.09 ± 1.42	0.57 ± 0.17	0.21 ± 0.06
M. thiyocyanatum - NBRC103122	n.d.	13.53 ± 1.04	2.74 ± 1	0.37 ± 0.05	0.01 ± 0	0.08 ± 0.01	0.01 ± 0.01	3.32 ± 0.18	0.06 ± 0.01	0.09 ± 0.01	0.03 ± 0	3.55 ± 0.08	46.12 ± 4.58	4.61 ± 0.77	0.07 ± 0.01	0.05 ± 0.01
M. radiotolerans - LMG2269(T)	0.1 ± 0.01	55.01 ± 3.08	2.87 ± 1.66	0.47 ± 0.01	0.01 ± 0	0.2 ± 0.01	0.01 ± 0	2.16 ± 0.05	0.04 ± 0.01	0.42 ± 0.03	0.05 ± 0.01	2.47 ± 0.11	8.3 ± 0.3	0.06 ± 0	0.09 ± 0	0.01 ± 0
M. extorquens - ARS-B1048	0.12 ± 0.01	46.02 ± 3.4	2.63 ± 0.19	0.33 ± 0.05	0.01 ± 0	0.05 ± 0.01	0.01 ± 0	2.51 ± 0.08	0.04 ± 0	0.61 ± 0.08	0.1 ± 0.01	2.3 ± 0.06	9.95 ± 0.53	0.07 ± 0.01	0.03 ± 0	0.01 ± 0
M. extorquens - DSM23929	n.d.	12.33 ± 1.35	0.21 ± 0.17	0.32 ± 0.05	0.01 ± 0	0.03 ± 0	0.03 ± 0	2.94 ± 0.12	0.03 ± 0.01	0.1 ± 0.01	0.04 ± 0.01	2.21 ± 0.03	42.84 ± 5.77	2.25 ± 0.36	0.06 ± 0	0.01 ± 0
M. extorquens - JCM2803	n.d.	12.7 ± 2.76	0.93 ± 0.3	0.58 ± 0.14	0.01 ± 0	0.03 ± 0.01	0.02 ± 0.01	2.82 ± 0.06	0.02 ± 0.02	0.12 ± 0.03	0.08 ± 0.01	2.25 ± 0.08	37.52 ± 8.74	2.84 ± 0.89	0.06 ± 0.01	0.01 ± 0
M. spp. - JCM14673	n.d.	14.76 ± 1.46	0.27 ± 0.11	1.12 ± 0.21	n.d.	0.11 ± 0.02	0.01 ± 0	3.58 ± 0.26	0.03 ± 0.01	0.08 ± 0.02	0.04 ± 0	2.16 ± 0.1	31.9 ± 4.89	2.81 ± 0.9	0.52 ± 0.1	0.04 ± 0.01
M. cerastii - DSM23679(T)	n.d.	7.87 ± 0.55	2.44 ± 1.63	0.09 ± 0	0.01 ± 0	0.03 ± 0	0.02 ± 0	3.59 ± 0.14	0.06 ± 0.01	0.14 ± 0.01	0.04 ± 0	4.21 ± 0.07	± 34.85	3.45 ± 1.71	0.2 ± 0.07	n.d..02
M. spp. - DSM23936	n.d.	13.01 ± 0.85	0.8 ± 0.41	0.5 ± 0.04	0.01 ± 0	0.05 ± 0	0.01 ± 0	3.18 ± 0.04	0.04 ± 0.02	0.07 ± 0.01	0.01 ± 0.01	2.2 ± 0	31.23 ± 4.91	0.36 ± 0.05	0.09 ± 0.01	0.01 ± 0
M. extorquens - NBRC103127	n.d.	10.14 ± 1.42	0.48 ± 0.17	0.15 ± 0.03	0.02 ± 0	0.03 ± 0	0.04 ± 0.01	2.35 ± 0.13	0.06 ± 0.01	0.32 ± 0.01	0.09 ± 0.01	2.59 ± 0.02	32.72 ± 1.29	1.64 ± 0.18	0.08 ± 0	0.03 ± 0
M. extorquens - NBRC103126	n.d.	8.65 ± 1.14	1.55 ± 0.46	0.05 ± 0.01	0.02 ± 0	0.06 ± 0	0.02 ± 0	2.58 ± 0.1	0.08 ± 0.01	0.31 ± 0.09	0.08 ± 0.03	2.63 ± 0.02	31.62 ± 3	1.76 ± 0.07	0.15 ± 0.02	0.06 ± 0.02
M. extorquens - NBRC103129	n.d.	6.97 ± 1.32	1.45 ± 0.94	0.09 ± 0.03	0.02 ± 0	0.02 ± 0	0.03 ± 0	2.42 ± 0.01	0.04 ± 0.02	0.17 ± 0.02	0.08 ± 0.01	2.8 ± 0.08	28.59 ± 2.8	1.45 ± 0.19	0.07 ± 0	0.03 ± 0
M. aerolatum - JCM16406(T)	0.03 ± 0.02	13.41 ± 0.65	n.d.	0.46 ± 0.03	n.d.	0.26 ± 0.01	0.01 ± 0	3.23 ± 0.07	0.05 ± 0	0.29 ± 0.02	0.06 ± 0.01	1.91 ± 0.08	22.88 ± 2.7	0.93 ± 0.16	0.52 ± 0.01	0.05 ± 0.02
M. extorquens - DSM13060	n.d.	8.02 ± 1.25	0.73 ± 0.39	0.38 ± 0.06	n.d.	0.02 ± 0.01	0.02 ± 0	2.66 ± 0.03	0.06 ± 0	0.19 ± 0.02	0.03 ± 0.01	2.29 ± 0.03	27.01 ± 4.5	2.49 ± 0.71	0.05 ± 0	0.04 ± 0
M. thiyocyanatum - NBRC103128	n.d.	4.76 ± 0.76	0.39 ± 0.07	n.d.	0.02 ± 0.01	0.04 ± 0.01	0.01 ± 0	2.37 ± 0.02	0.06 ± 0.01	0.16 ± 0.03	0.07 ± 0.01	2.94 ± 0.05	30.43 ± 4.6	2.06 ± 0.36	0.1 ± 0	0.06 ± 0
M. aquaticum - DSM23931	n.d.	10.45 ± 0.77	0.8 ± 0.65	0.41 ± 0.02	n.d.	0.06 ± 0.01	0.02 ± 0.01	2.71 ± 0.09	0.06 ± 0.03	0.07 ± 0.02	0.01 ± 0.01	2.12 ± 0.03	25.55 ± 2.45	0.33 ± 0.03	0.14 ± 0.01	0.02 ± 0
M. bullatum - LMG24788(T)	0.59 ± 0.05	21.68 ± 0.74	0.44 ± 0.28	0.07 ± 0.01	0.11 ± 0.01	0.14 ± 0.02	0.02 ± 0	2.66 ± 0.15	0.13 ± 0.03	0.26 ± 0.01	0.11 ± 0.01	2.39 ± 0.06	10.6 ± 0.63	0.12 ± 0.01	0.05 ± 0	0.01 ± 0
M. spp. - JCM14674	n.d.	7.2 ± 0.5	0.23 ± 0.09	0.48 ± 0.05	n.d.	0.05 ± 0.01	0.01 ± 0	2.54 ± 0.02	0.04 ± 0.01	0.04 ± 0.02	0.03 ± 0.01	1.98 ± 0.05	25.32 ± 1.89	1.26 ± 0.35	0.15 ± 0.02	0.01 ± 0
M. extorquens - NBRC15687(T)	0.01 ± 0.01	7.43 ± 0.36	1.55 ± 1	0.06 ± 0	0.01 ± 0	0.05 ± 0	0.03 ± 0	3.27 ± 0.15	0.05 ± 0.01	0.21 ± 0.01	0.04 ± 0.01	4.03 ± 0.09	19 ± 1.01	1.03 ± 0.05	0.09 ± 0.01	0.02 ± 0
M. thiyocyanatum - JCM10893(T)	n.d.	22.47 ± 2.08	n.d.	n.d.	0.01 ± 0	0.06 ± 0	0.02 ± 0	2.44 ± 0.04	0.05 ± 0	0.36 ± 0.01	0.03 ± 0	2.16 ± 0.05	8.6 ± 0.11	0.1 ± 0.01	0.02 ± 0	n.d.
M. iners - JCM16407(T)	0.01 ± 0.01	6.97 ± 1.02	0.1 ± 0.09	0.15 ± 0.03	n.d.	0.09 ± 0.01	0.02 ± 0	2.99 ± 0.14	0.04 ± 0	0.09 ± 0	0.04 ± 0.01	1.82 ± 0.01	21.66 ± 2.12	1.49 ± 0.17	0.41 ± 0	0.06 ± 0
M. mesophylicum - ARS-B2390	0.08 ± 0	15.5 ± 1.41	0.18 ± 0.08	0.02 ± 0.01	0.02 ± 0	0.06 ± 0	0.02 ± 0	2.45 ± 0.15	0.06 ± 0.03	0.44 ± 0.03	0.11 ± 0.01	2.28 ± 0.02	13.29 ± 0.47	0.28 ± 0.07	0.05 ± 0	0.02 ± 0
M. spp. - LMG6378	0.08 ± 0.02	16.26 ± 0.65	0.34 ± 0.02	0.03 ± 0.02	0.01 ± 0	0.07 ± 0.02	0.01 ± 0	2.19 ± 0.06	0.03 ± 0.01	0.15 ± 0.03	0.05 ± 0	2.24 ± 0.08	9.06 ± 0.46	0.11 ± 0.02	0.03 ± 0	0.01 ± 0
M. marchantiae - DSM21328(T)	n.d.	15.96 ± 0.73	n.d.	0.12 ± 0.03	n.d.	0.1 ± 0.01	0.02 ± 0.01	2.65 ± 0.03	0.04 ± 0.02	0.27 ± 0	n.d.	2.1 ± 0.01	8.62 ± 0.59	0.04 ± 0.02	0.04 ± 0.01	n.d.
M. goesingense - DSM21331(T)	n.d.	7.62 ± 0.91	0.82 ± 0.11	0.16 ± 0.01	n.d.	0.05 ± 0.01	0.02 ± 0	2.44 ± 0.05	0.01 ± 0.01	0.1 ± 0	0.04 ± 0.01	2.2 ± 0.1	11.35 ± 0.19	0.22 ± 0.01	0.03 ± 0	0.01 ± 0
M. aminovorans - LMG21752(T)	n.d.	9.97 ± 1.49	0.21 ± 0.1	n.d.	0.01 ± 0	0.06 ± 0	0.01 ± 0	2 ± 0.08	0.06 ± 0.01	0.74 ± 0.04	n.d.	2.73 ± 0.05	9.1 ± 0.6	0.05 ± 0.01	0.04 ± 0	n.d.
M. rhodinum - LMG2275(T)	n.d.	7.93 ± 0.58	0.02 ± 0.01	0.35 ± 0.01	0.02 ± 0	0.03 ± 0	0.01 ± 0	1.71 ± 0.03	0.08 ± 0.01	0.35 ± 0	0.04 ± 0.02	2.62 ± 0.07	10.69 ± 0.58	0.21 ± 0.01	0.02 ± 0	0.01 ± 0
M. nodulans - LMG21967(T)	0.11 ± 0.01	12.58 ± 0.67	0.09 ± 0.08	0.29 ± 0.01	0.01 ± 0	0.13 ± 0.01	0.02 ± 0	2.52 ± 0.07	0.05 ± 0.01	0.07 ± 0	0.04 ± 0	2.14 ± 0.09	5.94 ± 0.31	0.05 ± 0	0.02 ± 0	n.d.
M. gnaphalii - NBRC107716(T)	n.d.	3.78 ± 0.91	0.51 ± 0.13	0.21 ± 0.04	n.d.	0.04 ± 0.01	0.04 ± 0	4.04 ± 0.18	0.14 ± 0.03	0.16 ± 0.02	0.13 ± 0.01	4.61 ± 0.19	8.44 ± 1.48	0.39 ± 0.13	0.07 ± 0.01	0.05 ± 0.02
M. extorquens - JCM2805	n.d.	3.65 ± 0.04	0.42 ± 0.19	0.12 ± 0.02	n.d.	0.06 ± 0	0.02 ± 0	2.65 ± 0.01	0.05 ± 0.01	0.14 ± 0.01	0.03 ± 0.02	2.15 ± 0.04	6.4 ± 0.11	0.24 ± 0.01	0.07 ± 0	n.d.
M. extorquens - JCM2806	n.d.	4.22 ± 0.68	0.33 ± 0.04	n.d.	0.01 ± 0	0.07 ± 0	0.01 ± 0	2.26 ± 0.08	0.06 ± 0.01	0.21 ± 0.01	0.04 ± 0.01	2.13 ± 0.02	3.18 ± 0.29	n.d.	0.04 ± 0	n.d.
M. aquaticum - ARS-B59286	0.01 ± 0.01	0.46 ± 0.06	0.12 ± 0.05	1.6 ± 0.06	0.01 ± 0	0.01 ± 0	n.d.	0.64 ± 0.01	0.04 ± 0.02	n.d.	n.d.	1.41 ± 0.05	4.55 ± 0.19	0.92 ± 0.03	0.19 ± 0.01	0.06 ± 0
M. platani - JCM14648(T)	n.d.	0.54 ± 0.23	0.22 ± 0.18	1.56 ± 0.05	0.01 ± 0	0.01 ± 0	n.d.	0.67 ± 0.03	0.06 ± 0.01	n.d.	0.02 ± 0.01	1.46 ± 0.02	4.43 ± 0.27	0.82 ± 0.02	0.16 ± 0.01	0.01 ± 0
Control	n.d.	n.d.	0.29 ± 0.1	0.24 ± 0.02	0.01 ± 0	0.01 ± 0	0.01 ± 0	2.43 ± 0.09	0.03 ± 0	n.d.	0.02 ± 0.01	1.96 ± 0.07	0.07 ± 0.01	0.02 ± 0.02	0.01 ± 0	n.d.

## Sheet: Sheet1
Table S2. Cytokinin (CK) concentrations (pmol mL-1) detected by HPLC-(ESI+)MS/MS in the cell-free supernatants of Methylobacterium oryzae - LMG23582(T) strains cultured in vitro in the DSM125 minimal medium suplemented with various concentration of methanol. CK production was tested in 5-day old cultures. Bacterial CKs scanned for by HPLC-(ESI+)MS/MS include: free base, riboside and nucleotide fo…
Methanol concentration	Cytokinin level [pmol mL-1]
	Free Bases				Ribosides				Nucleotides				Methylthiols
	DZ	tZ	cisZ	iP	DZR	tZR	cisZR	iPR	DZNT	tZNT	cisZNT	iPNT	2MeSZ	2MeSiP	2MeSZR	2MeSiPR
0.0025	n.d.	40.2 ± 10.42	0.09 ± 0.04	1.19 ± 0.42	n.d.	0.03 ± 0.02	n.d.	0.06 ± 0.02	n.d.	0.06 ± 0.02	0.01 ± 0.01	0.06 ± 0.01	37.74 ± 12.35	2.15 ± 0.75	0.57 ± 0.17	0.01 ± 0.00
0.005	n.d.	31.00 ± 10.31	0.19 ± 0.02	0.84 ± 0.30	n.d.	0.04 ± 0.02	n.d.	0.06 ± 0.01	n.d.	0.07 ± 0.03	n.d.	0.06 ± 0.02	29.61 ± 8.92	1.69 ± 0.52	0.46 ± 0.15	n.d.
0.01	n.d.	15.54 ± 1.79	0.16 ± 0.04	0.32 ± 0.03	n.d.	0.04 ± 0.02	n.d.	0.03 ± 0.01	n.d.	0.07 ± 0.02	0.01 ± 0.00	0.03 ± 0.02	11.17 ± 0.90	0.68 ± 0.04	0.13 ± 0.03	n.d.
0.02	n.d.	9.88 ± 2.01	0.05 ± 0.04	0.25 ± 0.03	n.d.	n.d.	n.d.	0.01 ± 0.01	n.d.	0.01 ± 0.01	0.02 ± 0.01	0.01 ± 0.01	9.38 ± 2.14	0.54 ± 0.18	0.12 ± 0.01	n.d.
Control	n.d.	n.d.	n.d.	n.d.	n.d.	n.d.	n.d.	n.d.	n.d.	n.d.	n.d.	n.d.	n.d.	n.d.	n.d.	n.d.
Fig.5. transZeatin (tZ) and 2-methylthio-Zeatin (2-MeSZ) concentration (pmol mL-1) detected by HPLC-(ESI+)MS/MS in the cell-free supernatants of Methylobacterium oryzae - LMG23582(T) cultured in vitro in the DSM125 minimal medium suplemented with various concentration of methanol. CK production was tested in 5-day old cultures. Values are means ± SE of 3 replicates
